# Supplementary material for: Targeting Hypoxia-Inducible Factor-1α in Pancreatic Cancer: siRNA Delivery Using Hyaluronic Acid-Displaying Nanoparticles
Source: Pharmaceutics. 2024 Sep 30;16(10):1286. doi: 10.3390/pharmaceutics16101286 (PMC11510765; doi:10.3390/pharmaceutics16101286)
Supplement: Supplementary file 1 [file pharmaceutics-16-01286-s001.zip]

Archive with 1 entries (1 files):
- pharmaceutics-3191878-supplementary.pdf
